# Supplementary material for: Multimorbidity, health service use, and health insurance by socioeconomic groups in 31 countries: A multi-cohort study
Source: PLoS Med. 2026 May 5;23(5):e1005087. doi: 10.1371/journal.pmed.1005087 (PMC13160435; doi:10.1371/journal.pmed.1005087)
Supplement: S1 Data — (XLSX) [file pmed.1005087.s003.xlsx]

## Sheet: Figure_1
Multimorbidity	Age_Cat	Percent	Gender
Phy + Psy + Cog	50-59	0.751167	Male
Psy + Cog	50-59	1.21385	Male
Phy + Cog	50-59	0.698209	Male
Phy + Psy	50-59	11.9211	Male
Cog	50-59	1.72532	Male
Psy	50-59	12.5706	Male
Phy	50-59	32.5998	Male
None	50-59	38.52	Male
Phy + Psy + Cog	60-69	1.74771	Male
Psy + Cog	60-69	1.16514	Male
Phy + Cog	60-69	1.72718	Male
Phy + Psy	60-69	14.1618	Male
Cog	60-69	1.99168	Male
Psy	60-69	7.24277	Male
Phy	60-69	46.7708	Male
None	60-69	25.193	Male
Phy + Psy + Cog	70-79	3.72207	Male
Psy + Cog	70-79	1.53454	Male
Phy + Cog	70-79	3.12816	Male
Phy + Psy	70-79	17.3992	Male
Cog	70-79	1.94188	Male
Psy	70-79	4.58962	Male
Phy	70-79	53.9032	Male
None	70-79	13.7813	Male
Phy + Psy + Cog	80-89	6.16633	Male
Psy + Cog	80-89	1.5814	Male
Phy + Cog	80-89	4.22087	Male
Phy + Psy	80-89	22.352	Male
Cog	80-89	1.52073	Male
Psy	80-89	3.80371	Male
Phy	80-89	52.6831	Male
None	80-89	7.67189	Male
Phy + Psy + Cog	90-	10.2379	Male
Psy + Cog	90-	2.07769	Male
Phy + Cog	90-	4.96838	Male
Phy + Psy	90-	27.6724	Male
Cog	90-	1.86691	Male
Psy	90-	4.42638	Male
Phy	90-	43.3905	Male
None	90-	5.35983	Male
Phy + Psy + Cog	50-59	1.45576	Female
Psy + Cog	50-59	1.37747	Female
Phy + Cog	50-59	0.882344	Female
Phy + Psy	50-59	19.0265	Female
Cog	50-59	1.56473	Female
Psy	50-59	13.2616	Female
Phy	50-59	31.5009	Female
None	50-59	30.9307	Female
Phy + Psy + Cog	60-69	3.6534	Female
Psy + Cog	60-69	1.54687	Female
Phy + Cog	60-69	1.9593	Female
Phy + Psy	60-69	21.6798	Female
Cog	60-69	1.46287	Female
Psy	60-69	7.05293	Female
Phy	60-69	43.8503	Female
None	60-69	18.7946	Female
Phy + Psy + Cog	70-79	7.47007	Female
Psy + Cog	70-79	1.60219	Female
Phy + Cog	70-79	3.36845	Female
Phy + Psy	70-79	24.9109	Female
Cog	70-79	1.29329	Female
Psy	70-79	3.99139	Female
Phy	70-79	47.9338	Female
None	70-79	9.42988	Female
Phy + Psy + Cog	80-89	10.4296	Female
Psy + Cog	80-89	1.76162	Female
Phy + Cog	80-89	4.11313	Female
Phy + Psy	80-89	30.6397	Female
Cog	80-89	1.08283	Female
Psy	80-89	3.28889	Female
Phy	80-89	43.8141	Female
None	80-89	4.87003	Female
Phy + Psy + Cog	90-	11.2855	Female
Psy + Cog	90-	2.79522	Female
Phy + Cog	90-	6.29297	Female
Phy + Psy	90-	35.725	Female
Cog	90-	1.12108	Female
Psy	90-	3.5426	Female
Phy	90-	35.7848	Female
None	90-	3.45291	Female

## Sheet: Figure_2
Multimorbidity	Multimorbidity_label	N	Outpatient_yes	Outpatient_prob	Inpatient_yes	Inpatient_prob
Phy + Psy + Cog	Phy + Psy + Cog	16171	13367	0.826603	3972	0.24564
Psy + Cog	Psy + Cog	6641	3188	0.480048	876	0.131928
Phy + Cog	Phy + Cog	8826	6760	0.765919	1755	0.198957
Phy + Psy	Phy + Psy	113883	99744	0.875846	29904	0.262733
Cog	Cog	7090	2202	0.310578	603	0.085049
Psy	Psy	41988	22781	0.54256	4494	0.107031
Phy	Phy	247544	221399	0.894382	45888	0.185445
None	None	118976	71029	0.597003	7735	0.065015

## Sheet: Figure_3
Multimorbidity	OR/IRR	95CI_Lower	95CI_Upper	Outcome
Phy	5.27917	4.56124	5.99711	Outpatient
Psy	1.57306	1.39079	1.75533	Outpatient
Cog	0.617459	0.479641	0.755276	Outpatient
Phy + Psy	7.8435	6.58557	9.10142	Outpatient
Phy + Cog	2.66895	2.24395	3.09395	Outpatient
Psy + Cog	0.917952	0.560072	1.27583	Outpatient
Phy + Psy + Cog	3.20653	2.38571	4.02735	Outpatient
Phy	2.56067	2.37838	2.74297	Inpatient
Psy	1.78692	1.57881	1.99503	Inpatient
Cog	0.959116	0.770974	1.14726	Inpatient
Phy + Psy	4.41541	4.01699	4.81383	Inpatient
Phy + Cog	2.63502	2.28131	2.98872	Inpatient
Psy + Cog	1.81543	1.28748	2.34337	Inpatient
Phy + Psy + Cog	4.26837	3.40905	5.12769	Inpatient
Phy	1.84579	1.73358	1.95799	Outpatient Number
Psy	1.37838	1.29331	1.46344	Outpatient Number
Cog	0.899629	0.692005	1.10725	Outpatient Number
Phy + Psy	2.26772	2.13061	2.40482	Outpatient Number
Phy + Cog	1.86498	1.69627	2.0337	Outpatient Number
Psy + Cog	1.31593	1.12731	1.50454	Outpatient Number
Phy + Psy + Cog	2.05899	1.84119	2.27679	Outpatient Number
Phy	2.31696	2.10205	2.53187	Inpatient Number
Psy	1.46008	1.19584	1.72432	Inpatient Number
Cog	0.479157	0.259141	0.699174	Inpatient Number
Phy + Psy	3.55072	3.2041	3.89733	Inpatient Number
Phy + Cog	2.37816	1.78124	2.97507	Inpatient Number
Psy + Cog	0.869017	0.455265	1.28277	Inpatient Number
Phy + Psy + Cog	3.25509	2.57907	3.93112	Inpatient Number

## Sheet: Figure_4
Outcome	Multimorbidity	Q1			Q2			Q3			Q4
		OR/IRR	95CI_Lower	95CI_Upper	OR/IRR	95CI_Lower	95CI_Upper	OR/IRR	95CI_Lower	95CI_Upper	OR/IRR	95CI_Lower	95CI_Upper
Outpatient	Phy_Dis	5.32696	4.87807	5.81715	5.4341	4.97122	5.94007	4.99603	4.58955	5.4385	5.06909	4.66398	5.50939
Outpatient	Psy_Dis	1.59815	1.4344	1.78059	1.51418	1.34921	1.69933	1.46341	1.31167	1.63269	1.57676	1.41542	1.7565
Outpatient	Cog_Dis	0.899193	0.708364	1.14143	0.976949	0.755041	1.26407	0.942256	0.719042	1.23476	0.838664	0.614879	1.1439
Outpatient	Phy_Psy	6.50063	5.89072	7.17369	5.94526	5.35141	6.605	6.17279	5.53377	6.88561	5.37326	4.81092	6.00133
Outpatient	Phy_Cog	5.15473	4.15298	6.39811	3.88183	3.05697	4.92926	3.26285	2.50796	4.24496	3.64584	2.66254	4.99227
Outpatient	Psy_Cog	2.07332	1.70947	2.51462	2.26591	1.78439	2.87738	1.50925	1.19332	1.90882	1.48786	1.11724	1.98142
Outpatient	Phy_Psy_Cog	5.85533	5.04555	6.79507	5.13536	4.29204	6.14438	4.17091	3.45133	5.04052	5.45123	4.31042	6.89398
Inpatient	Phy_Dis	3.06753	2.78803	3.37505	2.53723	2.32749	2.76586	2.50776	2.30932	2.72325	2.54025	2.35357	2.74173
Inpatient	Psy_Dis	2.11177	1.84554	2.4164	1.74805	1.52051	2.00963	1.75664	1.53406	2.01151	1.67889	1.46814	1.91989
Inpatient	Cog_Dis	1.34216	0.978865	1.84028	0.984661	0.690302	1.40454	1.05765	0.741115	1.50939	1.20038	0.799659	1.80189
Inpatient	Phy_Psy	5.3195	4.81258	5.87982	4.63434	4.21489	5.09552	4.47324	4.07185	4.9142	4.18692	3.82178	4.58694
Inpatient	Phy_Cog	3.10435	2.57755	3.73883	3.07331	2.53583	3.72471	2.92082	2.34249	3.64192	2.97633	2.31445	3.8275
Inpatient	Psy_Cog	2.22757	1.78202	2.78451	2.03421	1.56387	2.64601	1.99662	1.51609	2.62945	1.56222	1.08916	2.24075
Inpatient	Phy_Psy_Cog	5.72738	5.00537	6.55353	5.04585	4.36468	5.83333	4.64845	3.96805	5.44552	4.96465	4.17832	5.89895
Outpatient Number	Phy_Dis	2.14503	2.08749	2.20415	2.04372	1.99565	2.09294	1.97083	1.92789	2.01472	1.88482	1.84615	1.9243
Outpatient Number	Psy_Dis	1.28699	1.23451	1.3417	1.27554	1.226	1.32707	1.25725	1.21131	1.30494	1.2082	1.16561	1.25234
Outpatient Number	Cog_Dis	0.966009	0.865484	1.07821	1.02318	0.916098	1.14278	0.997874	0.892573	1.1156	0.852344	0.747414	0.972006
Outpatient Number	Phy_Psy	2.58857	2.51563	2.66364	2.47753	2.41316	2.54361	2.43918	2.37804	2.50189	2.2647	2.20828	2.32257
Outpatient Number	Phy_Cog	2.26771	2.14628	2.396	2.10969	1.99151	2.23489	1.99471	1.87345	2.12382	2.01375	1.87043	2.16806
Outpatient Number	Psy_Cog	1.432	1.32863	1.54341	1.44444	1.33014	1.56856	1.2453	1.14234	1.35755	1.12104	1.00755	1.24731
Outpatient Number	Phy_Psy_Cog	2.5471	2.44529	2.65314	2.48409	2.38007	2.59266	2.36729	2.26062	2.47899	2.28979	2.17296	2.41289
Inpatient Number	Phy_Dis	2.64139	2.43662	2.86336	2.335	2.16517	2.51814	2.30835	2.14932	2.47916	2.35159	2.19767	2.5163
Inpatient Number	Psy_Dis	1.93631	1.72788	2.16988	1.70556	1.51062	1.92565	1.7096	1.52142	1.92105	1.62057	1.43869	1.82543
Inpatient Number	Cog_Dis	1.31155	1.00406	1.71319	0.973186	0.705057	1.34328	1.10658	0.808372	1.51479	1.17703	0.824329	1.68063
Inpatient Number	Phy_Psy	4.08125	3.76058	4.42927	3.85983	3.56698	4.17672	3.69359	3.42074	3.98821	3.67471	3.40439	3.9665
Inpatient Number	Phy_Cog	2.60888	2.25557	3.01753	2.7079	2.32255	3.15718	2.62417	2.21617	3.10729	2.71606	2.22553	3.31471
Inpatient Number	Psy_Cog	2.10216	1.75358	2.52003	2.02331	1.63548	2.50312	1.93007	1.5351	2.42666	1.55941	1.13595	2.14071
Inpatient Number	Phy_Psy_Cog	4.38353	3.95119	4.86317	4.21879	3.76629	4.72567	3.80967	3.37476	4.30063	4.18285	3.6485	4.79545

## Sheet: Figure_5
Outcome	Multimorbidity	OR/IRR	95CI_Lower	95CI_Upper	Health_Insurance
Outpatient	Phy_Dis	5.6723	5.38726	5.97242	No
Outpatient	Psy_Dis	1.67326	1.54554	1.81155	No
Outpatient	Cog_Dis	0.782563	0.642832	0.952668	No
Outpatient	Phy_Psy	8.32254	7.75818	8.92795	No
Outpatient	Phy_Cog	4.03661	3.38796	4.80944	No
Outpatient	Psy_Cog	1.82143	1.40243	2.36563	No
Outpatient	Phy_Psy_Cog	6.22274	5.33624	7.25653	No
Outpatient	Phy_Dis	3.52585	3.23269	3.8456	Yes
Outpatient	Psy_Dis	1.14981	1.05593	1.25205	Yes
Outpatient	Cog_Dis	0.879108	0.752942	1.02642	Yes
Outpatient	Phy_Psy	3.01447	2.76146	3.29066	Yes
Outpatient	Phy_Cog	2.79396	2.38083	3.27879	Yes
Outpatient	Psy_Cog	1.37916	1.20947	1.57265	Yes
Outpatient	Phy_Psy_Cog	3.40329	3.0325	3.81942	Yes
Inpatient	Phy_Dis	2.54364	2.42538	2.66766	No
Inpatient	Psy_Dis	2.04854	1.88361	2.22791	No
Inpatient	Cog_Dis	1.46444	1.14644	1.87066	No
Inpatient	Phy_Psy	4.57423	4.33761	4.82375	No
Inpatient	Phy_Cog	2.86027	2.50897	3.26076	No
Inpatient	Psy_Cog	2.22705	1.73666	2.8559	No
Inpatient	Phy_Psy_Cog	5.13565	4.64953	5.67259	No
Inpatient	Phy_Dis	3.04001	2.75412	3.35558	Yes
Inpatient	Psy_Dis	1.47238	1.3035	1.66314	Yes
Inpatient	Cog_Dis	0.999146	0.78764	1.26745	Yes
Inpatient	Phy_Psy	4.49342	4.05529	4.9789	Yes
Inpatient	Phy_Cog	2.99066	2.5368	3.52572	Yes
Inpatient	Psy_Cog	1.93	1.6281	2.28789	Yes
Inpatient	Phy_Psy_Cog	4.71943	4.17337	5.33694	Yes
Outpatient Number	Phy_Dis	1.90511	1.88159	1.92892	No
Outpatient Number	Psy_Dis	1.37349	1.34226	1.40544	No
Outpatient Number	Cog_Dis	0.894558	0.830062	0.964067	No
Outpatient Number	Phy_Psy	2.38048	2.34699	2.41446	No
Outpatient Number	Phy_Cog	1.91586	1.84672	1.9876	No
Outpatient Number	Psy_Cog	1.41133	1.30551	1.52573	No
Outpatient Number	Phy_Psy_Cog	2.30715	2.24012	2.37619	No
Outpatient Number	Phy_Dis	2.07392	2.00897	2.14097	Yes
Outpatient Number	Psy_Dis	1.0266	0.990675	1.06383	Yes
Outpatient Number	Cog_Dis	0.928498	0.855832	1.00733	Yes
Outpatient Number	Phy_Psy	2.03997	1.975	2.10707	Yes
Outpatient Number	Phy_Cog	1.99956	1.90125	2.10297	Yes
Outpatient Number	Psy_Cog	1.14516	1.08366	1.21015	Yes
Outpatient Number	Phy_Psy_Cog	2.062	1.98435	2.14269	Yes
Inpatient Number	Phy_Dis	2.32829	2.23365	2.42695	No
Inpatient Number	Psy_Dis	1.91571	1.78199	2.05946	No
Inpatient Number	Cog_Dis	1.34262	1.06823	1.68748	No
Inpatient Number	Phy_Psy	3.82362	3.65823	3.99648	No
Inpatient Number	Phy_Cog	2.54127	2.28482	2.8265	No
Inpatient Number	Psy_Cog	2.1006	1.7092	2.58161	No
Inpatient Number	Phy_Psy_Cog	4.2237	3.92072	4.5501	No
Inpatient Number	Phy_Dis	2.89102	2.64799	3.15637	Yes
Inpatient Number	Psy_Dis	1.52857	1.37163	1.70346	Yes
Inpatient Number	Cog_Dis	0.927181	0.744313	1.15498	Yes
Inpatient Number	Phy_Psy	4.05869	3.71247	4.4372	Yes
Inpatient Number	Phy_Cog	3.03193	2.64024	3.48173	Yes
Inpatient Number	Psy_Cog	2.02183	1.74736	2.3394	Yes
Inpatient Number	Phy_Psy_Cog	4.3492	3.91383	4.83301	Yes
